# Supplementary material for: Mutual Information-Driven Feature Reduction for Hyperspectral Image Classification
Source: Sensors (Basel). 2023 Jan 6;23(2):657. doi: 10.3390/s23020657 (PMC9864404; doi:10.3390/s23020657)
Supplement: Supplementary file 1 [file sensors-23-00657-s001.zip]

Archive with 1 entries (1 files):
- sensors-2068904-supplementary.pdf
